# Supplementary material for: A Computational and Spectroscopic Analysis of Solvate Ionic Liquids Containing Anions with Long and Short Perfluorinated Alkyl Chains
Source: Molecules. 2024 Apr 30;29(9):2071. doi: 10.3390/molecules29092071 (PMC11085471; doi:10.3390/molecules29092071)
Supplement: Supplementary file 1 [file molecules-29-02071-s001.zip]

Archive with 1 entries (1 files):
- molecules-2973012-supplementary.pdf
